# Supplementary material for: The characteristics of adverse reactions of three anti-prostate cancer drugs based on Vigiaccess database and bibliometric analysis
Source: Front Pharmacol. 2025 Mar 27;16:1570661. doi: 10.3389/fphar.2025.1570661 (PMC11983432; doi:10.3389/fphar.2025.1570661)
Supplement: Supplementary file 1 [file Table1.xlsx]

## Sheet: Sheet1
	Apalutamide				Darolutamide				Enzalutamide
SOC	ROR(95% CI)	PRR(95% CI)	BCPNN-IC	EBGM(95% CI)	ROR(95% CI)	PRR(95% CI)	BCPNN-IC	EBGM(95% CI)	ROR(95% CI)	PRR(95% CI)	BCPNN-IC	EBGM(95% CI)
Blood and lymphatic system disorders	1.54	1.53	1.43	1.44	1.53	2.42	2.29	2.32	0.55	0.55	0.89	0.89
	(1.35-1.75)	(1.35-1.74)		(1.26-1.64)	(2.02-2.98)	(2.01-2.93)		(1.91-2.82)	(0.49-0.61)	(0.49-0.62)		(0.79-1.00)
Cardiac disorders	1.5	1.48	1.4	1.4	1.4	1.39	1.37	1.37	0.66	0.67	0.93	0.93
	(1.35-1.65)	(1.35-1.63)		(1.27-1.55)	(1.16-1.68)	(1.16-1.67)		(1.14-1.65)	(0.60-0.72)	(0.61-0.73)		(0.85-1.02)
Congenital, familial and genetic disorders	1.63	1.63	1.39	1.51	0.86	0.86	0.91	0.86	0.67	0.67	0.91	0.93
	(0.72-3.70)	(0.72-3.69)		(0.67-3.43)	(0.12-6.28)	(0.12-6.27)		(0.12-6.30)	(0.31-1.47)	(0.31-1.47)		(0.43-2.03)
Ear and labyrinth disorders	0.88	0.88	0.89	0.89	0.87	0.87	0.88	0.87	1.15	1.15	1.02	1.02
	(0.71-1.10)	(0.71-1.09)		(0.72-1.11)	(0.57-1.33)	(0.57-1.33)		(0.57-1.34)	(0.94-1.40)	(0.94-1.40)		(0.84-1.25)
Endocrine disorders	13.76	13.64	5.23	5.37	0.54	0.54	0.59	0.55	0.09	0.09	0.39	0.39
	(10.83-17.48)	(10.75-17.31)		(4.23-6.82)	(0.22-1.32)	(0.22-1.32)		(0.23-1.33)	(0.07-0.11)	(0.07-0.11)		(0.30-0.49)
Eye disorders	0.56	0.56	0.59	0.59	0.98	0.98	0.98	0.98	1.59	1.59	1.06	1.06
	(0.47-0.66)	(0.47-0.67)		(0.49-0.70)	(0.75-1.28)	(0.75-1.28)		(0.75-1.28)	(1.37-1.85)	(1.37-1.84)		(0.91-1.23)
Gastrointestinal disorders	0.61	0.63	0.66	0.66	0.93	0.94	0.94	0.94	1.51	1.46	1.05	1.05
	(0.58-0.65)	(0.60-0.67)		(0.63-0.70)	(0.85-1.03)	(0.86-1.02)		(0.85-1.03)	(1.44-1.59)	(1.39-1.53)		(1.00-1.11)
General disorders and administration site conditions	0.7	0.75	0.77	0.77	0.75	0.8	0.8	0.8	1.44	1.33	1.04	1.04
	(0.67-0.72)	(0.73-0.77)		(0.75-0.80)	(0.70-0.80)	(0.75-0.84)		(0.75-0.86)	(1.39-1.49)	(1.30-1.37)		(1.01-1.07)
Hepatobiliary disorders	1.36	1.36	1.3	1.3	4.86	4.8	4.14	4.3	0.44	0.44	0.84	0.84
	(1.10-1.68)	(1.10-1.68)		(1.05-1.61)	(3.87-6.12)	(3.83-6.02)		(3.42-5.41)	(0.37-0.52)	(0.37-0.52)		(0.71-0.99)
Immune system disorders	1.73	1.72	1.57	1.58	1.47	1.47	1.42	1.45	0.58	0.58	0.9	0.9
	(1.36-2.19)	(1.36-2.19)		(1.25-2.01)	(0.93-2.34)	(0.93-2.33)		(0.92-2.30)	(0.46-0.72)	(0.46-0.72)		(0.72-1.12)
Infections and infestations	1.02	1.02	1.02	1.02	0.98	0.98	0.98	0.99	0.99	0.99	1	1
	(0.93-1.11)	(0.93-1.11)		(0.93-1.11)	(0.83-1.17)	(0.84-1.16)		(0.83-1.17)	(0.91-1.07)	(0.91-1.07)		(0.92-1.08)
Injury, poisoning and procedural complications	0.93	0.94	0.94	0.94	0.95	0.96	0.96	0.96	1.07	1.07	1.01	1.01
	(0.88-0.99)	(0.89-0.99)		(0.89-1.00)	(0.86-1.06)	(0.87-1.06)		(0.86-1.07)	(1.02-1.13)	(1.02-1.12)		(0.96-1.06)
Investigations	0.99	1	1	1	1.44	1.39	1.38	1.38	0.91	0.92	0.99	0.99
	(0.94-1.05)	(0.94-1.05)		(0.94-1.05)	(1.31-1.58)	(1.28-1.52)		(1.25-1.51)	(0.87-0.96)	(0.88-0.96)		(0.94-1.04)
Metabolism and nutrition disorders	0.66	0.67	0.7	0.7	0.68	0.69	0.69	0.69	1.53	1.52	1.05	1.05
	(0.60-0.73)	(0.61-0.74)		(0.63-0.77)	(0.56-0.82)	(0.57-0.83)		(0.57-0.84)	(1.40-1.68)	(1.39-1.65)		(0.97-1.15)
Musculoskeletal and connective tissue disorders	0.63	0.65	0.68	0.68	1.03	1.03	1.03	1.03	1.43	1.4	1.05	1.05
	(0.59-0.67)	(0.61-0.69)		(0.63-0.72)	(0.93-1.15)	(0.93-1.14)		(0.92-1.15)	(1.35-1.52)	(1.33-1.48)		(0.99-1.11)
Neoplasms benign, malignant and unspecified (incl cysts and polyps)	0.57	0.58	0.61	0.61	1	1	1	1	1.55	1.53	1.06	1.06
	(0.52-0.62)	(0.54-0.63)		(0.56-0.67)	(0.88-1.14)	(0.89-1.13)		(0.88-1.14)	(1.44-1.67)	(1.42-1.64)		(0.98-1.13)
Nervous system disorders	0.65	0.67	0.7	0.7	0.79	0.81	0.81	0.81	1.5	1.45	1.05	1.05
	(0.61-0.68)	(0.64-0.71)		(0.66-0.74)	(0.72-0.87)	(0.74-0.89)		(0.74-0.90)	(1.43-1.58)	(1.39-1.52)		(1.00-1.10)
Product issues	0.42	0.42	0.45	0.45	0.11	0.11	0.13	0.11	2.92	2.91	1.11	1.11
	(0.33-0.52)	(0.33-0.52)		(0.36-0.56)	(0.04-0.26)	(0.04-0.26)		(0.05-0.27)	(2.35-3.64)	(2.34-3.61)		(0.89-1.38)
Psychiatric disorders	0.6	0.61	0.64	0.64	0.72	0.73	0.74	0.74	1.63	1.6	1.06	1.06
	(0.55-0.66)	(0.56-0.67)		(0.59-0.71)	(0.61-0.85)	(0.62-0.86)		(0.62-0.87)	(1.50-1.76)	(1.48-1.73)		(0.98-1.15)
Renal and urinary disorders	0.84	0.85	0.86	0.86	1.37	1.36	1.34	1.35	1.05	1.05	1.01	1.01
	(0.75-0.95)	(0.76-0.95)		(0.77-0.97)	(1.15-1.64)	(1.14-1.62)		(1.13-1.61)	(0.95-1.16)	(0.95-1.16)		(0.91-1.11)
Reproductive system and breast disorders	1.13	1.13	1.11	1.11	1.99	1.98	1.89	1.92	0.74	0.75	0.95	0.95
	(0.94-1.36)	(0.94-1.36)		(0.93-1.34)	(1.52-2.61)	(1.52-2.58)		(1.47-2.52)	(0.64-0.87)	(0.64-0.87)		(0.81-1.12)
Respiratory, thoracic and mediastinal disorders	0.9	0.9	0.91	0.91	1.1	1.1	1.1	1.1	1.06	1.06	1.01	1.01
	(0.82-0.98)	(0.83-0.98)		(0.84-1.00)	(0.95-1.29)	(0.95-1.28)		(0.94-1.28)	(0.98-1.15)	(0.98-1.15)		(0.93-1.09)
Skin and subcutaneous tissue disorders	7.75	6.44	3.87	3.87	1.45	1.42	1.4	1.4	0.14	0.17	0.57	0.57
	(7.41-8.11)	(6.19-6.70)		(3.70-4.05)	(1.30-1.62)	(1.28-1.57)		(1.26-1.56)	(0.14-0.15)	(0.16-0.18)		(0.55-0.60)
Social circumstances	0.77	0.77	0.8	0.79	1.37	1.37	1.32	1.35	1.12	1.12	1.01	1.02
	(0.56-1.07)	(0.56-1.07)		(0.57-1.10)	(0.84-2.23)	(0.84-2.22)		(0.83-2.20)	(0.85-1.49)	(0.85-1.48)		(0.77-1.35)
Surgical and medical procedures	3.38	3.32	2.58	2.59	1.47	1.47	1.44	1.45	0.31	0.32	0.76	0.76
	(3.07-3.73)	(3.01-3.65)		(2.34-2.85)	(1.18-1.84)	(1.18-1.83)		(1.16-1.81)	(0.29-0.35)	(0.29-0.35)		(0.69-0.83)
Vascular disorders	1.52	1.5	1.41	1.41	1.07	1.07	1.06	1.06	0.69	0.7	0.94	0.94
	(1.42-1.63)	(1.40-1.60)		(1.32-1.51)	(0.93-1.24)	(0.93-1.23)		(0.92-1.23)	(0.65-0.73)	(0.66-0.74)		(0.88-1.00)
